# Supplementary material for: Effects of cultivating biotech maize GG2 and glyphosate treatment on the rhizospheric microbial community structure
Source: aBIOTECH. 2025 Mar 12;6(2):174–88. doi: 10.1007/s42994-025-00205-8 (PMC12237839; doi:10.1007/s42994-025-00205-8)
Supplement: Supplementary file 5 — Supplementary file5 (XLSX 12 KB) [file 42994_2025_205_MOESM5_ESM.xlsx]

## Sheet: Table S1
Table S1 Relative abundances (×102) of the major bacterial phyla in the rhizospheres of GG2 and ZD958
Stage	Group	Actinobacteriota	Firmicutes	Proteobacteria	Campilobacterota	Crenarchaeota	Cyanobacteria	Acidobacteriota	Bacteroidota	Chloroflexi	Halobacterota	Others
Preplant stage	GG2-H	42.06	5.56	25.53	0.01	1.09	0.29	6.71	1.53	7.68	0.00	9.55
	GG2-N	26.00	8.41	21.92	3.28	9.85	0.42	7.36	4.02	8.74	1.29	8.72
	ZD-N	33.75	5.79	29.76	0.88	1.44	0.15	8.25	1.81	4.98	0.27	12.93
Seedling stage (V3)	GG2-H	45.24	14.32	21.65	0.22	0.08	4.81	2.51	4.04	1.82	0.00	5.29
	GG2-N	51.46	16.87	17.37	2.28	0.57	0.07	1.97	2.88	1.90	0.51	4.10
	ZD-N	55.06	12.25	20.57	0.10	0.18	0.09	2.60	2.01	2.46	0.00	4.68
Seedling stage (V5)	GG2-H	33.03	5.97	36.97	0.21	1.11	0.22	4.59	3.96	5.65	0.01	8.28
	GG2-N	23.54	8.33	33.77	0.51	4.45	0.57	6.89	6.64	4.36	0.24	10.70
	ZD-N	22.85	3.12	37.13	5.65	2.02	0.87	6.66	3.78	4.11	1.93	11.89
Heading stage	GG2-H	33.71	10.02	31.64	0.00	2.99	0.40	3.65	4.31	5.02	0.00	8.25
	GG2-N	33.11	6.29	32.43	4.99	2.90	0.09	5.04	1.26	3.48	1.76	8.65
	ZD-N	23.06	10.92	30.71	10.88	3.35	0.25	2.30	4.02	3.27	3.13	8.10
Silking stage	GG2-H	36.25	7.21	25.87	0.06	1.11	0.27	9.07	4.79	3.45	0.00	11.92
	GG2-N	34.26	5.64	27.95	0.03	0.72	1.19	8.75	3.22	5.18	0.01	13.05
	ZD-N	46.25	7.40	22.22	0.17	0.60	0.16	6.84	2.35	3.25	0.02	10.75
Dough stage	GG2-H	30.15	6.07	33.55	0.16	1.15	0.98	7.43	3.16	5.27	0.01	12.08
	GG2-N	36.40	4.55	33.24	0.06	0.84	0.69	6.81	2.28	5.09	0.00	10.04
	ZD-N	34.14	2.85	30.42	0.10	0.97	0.16	9.15	3.18	4.96	0.00	14.05
Post-harvest stage	GG2-H	29.18	13.26	28.15	2.19	2.00	0.14	5.56	4.68	4.48	0.80	9.54
	GG2-N	34.72	3.14	30.43	2.30	1.48	0.72	9.33	1.27	4.77	0.52	11.32
	ZD-N	31.23	7.88	25.57	0.20	3.86	0.14	9.50	4.01	4.80	0.00	12.82
Note: GG2-H: GG2 treated with glyphosate at the seedling stage with four leaves. GG2-N: GG2 without glyphosate treatment. ZD-N: ZD958 without glyphosate application.
