# Supplementary material for: Effects of cultivating biotech maize GG2 and glyphosate treatment on the rhizospheric microbial community structure
Source: aBIOTECH. 2025 Mar 12;6(2):174–88. doi: 10.1007/s42994-025-00205-8 (PMC12237839; doi:10.1007/s42994-025-00205-8)
Supplement: Supplementary file 6 — Supplementary file6 (XLSX 10 KB) [file 42994_2025_205_MOESM6_ESM.xlsx]

## Sheet: Table S2
Table S2 Relative abundances of the major bacterial phyla in the rhizospheres of GG2 and ZD958 at SSV5
	GG2-H	GG2-N	ZD-N
Actinobacteriota	0.33±0.01a	0.24±0.04b	0.23±0.02b
Firmicutes	0.06±0.02a	0.08±0.03a	0.03±0.01a
Proteobacteria	0.37±0.03a	0.34±0.06a	0.37±0.06a
Campilobacterota	0.00±0.00a	0.01±0.01a	0.06±0.05a
Crenarchaeota	0.01±0.00a	0.04±0.05a	0.02±0.01a
Cyanobacteria	0.00±0.00a	0.01±0.01a	0.01±0.01a
Acidobacteriota	0.05±0.01a	0.07±0.02a	0.07±0.01a
Bacteroidota	0.04±0.01a	0.07±0.03a	0.04±0.03a
Chloroflexi	0.06±0.01a	0.04±0.01a	0.04±0.01a
Halobacterota	0.00±0.00a	0.00±0.00b	0.02±0.02b
Others	0.080.01	0.110.01	0.120.02
Note: GG2-H: GG2 treated with glyphosate at the seedling stage with four leaves. GG2-N: GG2 without glyphosate treatment. ZD-N: ZD958 without glyphosate application. All values are given as mean ± SD, and the same letter indicates no significant difference between GG2-H, GG2-N and ZD-N at P < 0.05 according to the one-way ANOVA (n = 3).
