# Supplementary material for: Effects of cultivating biotech maize GG2 and glyphosate treatment on the rhizospheric microbial community structure
Source: aBIOTECH. 2025 Mar 12;6(2):174–88. doi: 10.1007/s42994-025-00205-8 (PMC12237839; doi:10.1007/s42994-025-00205-8)
Supplement: Supplementary file 7 — Supplementary file7 (XLSX 11 KB) [file 42994_2025_205_MOESM7_ESM.xlsx]

## Sheet: Table S3
Table S3 Relative abundanceS (×102) of the major fungal phyla in the rhizospheres of GG2 and ZD958
Stage	Group	Ascomycota	Basidiomycota	Mortierellomycota	Chytridiomycota	Rozellomycota	Glomeromycota	Mucoromycota	Olpidiomycota	Zoopagomycota	Blastocladiomycota	Others
Preplant stage	GG2-H	72.15	10.60	10.24	0.23	0.08	0.59	0.04	0.00	0.00	0.00	6.08
	GG2-N	55.10	25.07	11.41	3.70	0.09	0.39	0.00	0.00	0.00	0.00	4.22
	ZD-N	71.85	13.93	4.79	0.41	0.00	0.31	0.00	0.00	0.00	0.01	8.70
Seedling stage (V3)	GG2-H	87.11	4.36	2.34	1.00	0.01	0.25	0.18	0.04	0.00	0.00	4.70
	GG2-N	81.64	6.80	2.26	0.89	0.19	0.36	0.04	0.22	0.00	0.00	7.60
	ZD-N	88.91	4.27	0.93	0.25	0.00	0.36	0.02	0.00	0.00	0.00	5.25
Seedling stage (V5)	GG2-H	71.75	7.78	6.26	4.68	0.00	2.11	0.02	0.00	0.02	0.00	7.37
	GG2-N	77.52	6.86	9.83	0.28	0.01	0.40	0.01	0.00	0.00	0.00	5.08
	ZD-N	84.63	2.10	9.35	1.43	0.00	0.22	0.09	0.00	0.03	0.04	2.12
Heading stage	GG2-H	67.72	9.88	5.71	7.27	0.06	0.86	0.07	0.00	0.00	0.00	8.42
	GG2-N	75.06	8.35	5.06	1.56	0.00	0.50	0.00	0.00	0.00	0.00	9.48
	ZD-N	79.89	4.82	5.19	5.61	0.00	0.07	0.00	0.00	0.00	0.00	4.42
Silking stage	GG2-H	81.37	7.24	2.70	0.94	0.02	0.86	0.00	0.00	0.00	0.00	6.87
	GG2-N	77.62	11.37	2.12	0.77	0.01	2.07	0.00	0.00	0.01	0.00	6.03
	ZD-N	85.82	5.14	1.17	0.23	0.03	1.10	0.00	0.00	0.00	0.00	6.51
Dough stage	GG2-H	72.69	7.47	4.71	2.06	2.63	1.44	0.04	0.01	0.01	0.00	8.95
	GG2-N	83.45	5.79	1.41	0.11	0.48	1.37	0.01	0.00	0.00	0.00	7.38
	ZD-N	69.62	11.56	6.48	0.46	0.00	2.76	0.01	0.00	0.01	0.00	9.10
Post harvest stage	GG2-H	63.53	11.03	11.04	0.17	0.18	0.83	0.02	0.00	0.00	0.00	13.20
	GG2-N	71.29	12.67	4.71	1.96	0.00	2.54	0.00	0.00	0.00	0.00	6.83
	ZD-N	57.57	28.01	6.16	0.79	0.00	2.13	0.01	0.00	0.00	0.00	5.33
Note: GG2-H: GG2 treated with glyphosate at the seedling stage with four leaves. GG2-N: GG2 without glyphosate treatment. ZD-N: ZD958 without glyphosate application.
