# Supplementary material for: Effects of cultivating biotech maize GG2 and glyphosate treatment on the rhizospheric microbial community structure
Source: aBIOTECH. 2025 Mar 12;6(2):174–88. doi: 10.1007/s42994-025-00205-8 (PMC12237839; doi:10.1007/s42994-025-00205-8)
Supplement: Supplementary file 8 — Supplementary file8 (XLSX 11 KB) [file 42994_2025_205_MOESM8_ESM.xlsx]

## Sheet: Table S4
Table S4 Relative abundance of the major fungal phyla in the rhizospheres of GG2 and ZD958
Stage	Group	Ascomycota	Basidiomycota	Mortierellomycota	Chytridiomycota	Rozellomycota	Glomeromycota	Mucoromycota	Olpidiomycota	Zoopagomycota	Blastocladiomycota	Others
Preplant stage	GG2-H	0.72±0.10a	0.11±0.05a	0.10±0.04a	0.00±0.00a	0.00±0.00a	0.01±0.00a	0.00±0.00a	0.00±0.00a	0.00±0.00a	0.00±0.00a	0.06±0.03a
	GG2-N	0.55±0.13a	0.25±0.08a	0.11±0.08a	0.04±0.03a	0.00±0.00a	0.00±0.00a	0.00±0.00a	0.00±0.00a	0.00±0.00a	0.00±0.00a	0.04±0.03a
	ZD-N	0.72±0.14a	0.14±0.11a	0.05±0.04a	0.00±0.00a	0.00±0.00a	0.00±0.00a	0.00±0.00a	0.00±0.00a	0.00±0.00a	0.00±0.00a	0.09±0.05a
Seedling stage (V3)	GG2-H	0.87±0.02a	0.04±0.01a	0.02±0.01a	0.01±0.02a	0.00±0.00a	0.00±0.00a	0.00±0.00a	0.00±0.00a	0.00±0.00a	0.00±0.00a	0.05±0.01a
	GG2-N	0.82±0.06a	0.07±0.03a	0.02±0.02a	0.01±0.01a	0.00±0.00a	0.00±0.00a	0.00±0.00a	0.00±0.00a	0.00±0.00a	0.00±0.00a	0.08±0.03a
	ZD-N	0.89±0.02a	0.04±0.00a	0.01±0.00a	0.00±0.00a	0.00±0.00a	0.00±0.00a	0.00±0.00a	0.00±0.00a	0.00±0.00a	0.00±0.00a	0.05±0.01a
Seedling stage (V5)	GG2-H	0.68±0.03a	0.10±0.06a	0.06±0.02a	0.07±0.05a	0.00±0.00a	0.01±0.00a	0.00±0.00a	0.00±0.00a	0.00±0.00a	0.00±0.00a	0.08±0.04a
	GG2-N	0.75±0.06ab	0.08±0.03a	0.05±0.04a	0.02±0.02a	0.00±0.00b	0.01±0.00ab	0.00±0.00b	0.00±0.00a	0.00±0.00a	0.00±0.00a	0.09±0.07a
	ZD-N	0.80±0.04b	0.05±0.01a	0.05±0.02a	0.06±0.01a	0.00±0.00b	0.00±0.00b	0.00±0.00b	0.00±0.00a	0.00±0.00a	0.00±0.00a	0.04±0.03a
Heading stage	GG2-H	0.72±0.04a	0.08±0.02a	0.06±0.04a	0.05±0.02a	0.00±0.00ab	0.02±0.00a	0.00±0.00a	0.00±0.00a	0.00±0.00a	0.00±0.00a	0.07±0.01a
	GG2-N	0.78±0.11ab	0.07±0.04ab	0.10±0.05a	0.00±0.00b	0.00±0.00a	0.00±0.00b	0.00±0.00a	0.00±0.00a	0.00±0.00a	0.00±0.00a	0.05±0.02ab
	ZD-N	0.85±0.02b	0.02±0.01b	0.09±0.01a	0.01±0.01ab	0.00±0.00b	0.00±0.00b	0.00±0.00a	0.00±0.00a	0.00±0.00a	0.00±0.00a	0.02±0.00b
Silking stage	GG2-H	0.81±0.08a	0.07±0.04a	0.03±0.01a	0.01±0.01a	0.00±0.00a	0.01±0.00a	0.00±0.00a	0.00±0.00a	0.00±0.00a	0.00±0.00a	0.07±0.03a
	GG2-N	0.78±0.04a	0.11±0.04a	0.02±0.01a	0.01±0.00a	0.00±0.00a	0.02±0.01a	0.00±0.00a	0.00±0.00a	0.00±0.00a	0.00±0.00a	0.06±0.01a
	ZD-N	0.86±0.11a	0.05±0.05a	0.01±0.01a	0.00±0.00a	0.00±0.00a	0.01±0.01a	0.00±0.00a	0.00±0.00a	0.00±0.00a	0.00±0.00a	0.07±0.04a
Dough stage	GG2-H	0.73±0.09a	0.07±0.02a	0.05±0.02a	0.02±0.02a	0.03±0.03a	0.01±0.01a	0.00±0.00a	0.00±0.00a	0.00±0.00a	0.00±0.00a	0.09±0.03a
	GG2-N	0.83±0.03a	0.06±0.00a	0.01±0.01a	0.00±0.00a	0.00±0.01a	0.01±0.00a	0.00±0.00a	0.00±0.00a	0.00±0.00a	0.00±0.00a	0.07±0.03a
	ZD-N	0.70±0.10a	0.12±0.05a	0.06±0.10a	0.00±0.00a	0.00±0.00a	0.03±0.01a	0.00±0.00a	0.00±0.00a	0.00±0.00a	0.00±0.00a	0.09±0.05a
Post harvest stage	GG2-H	0.64±0.13a	0.11±0.07a	0.11±0.07a	0.00±0.00a	0.00±0.00a	0.01±0.00a	0.00±0.00a	0.00±0.00a	0.00±0.00a	0.00±0.00a	0.13±0.04a
	GG2-N	0.71±0.05a	0.13±0.01a	0.05±0.03a	0.02±0.02a	0.00±0.00a	0.03±0.02a	0.00±0.00a	0.00±0.00a	0.00±0.00a	0.00±0.00a	0.07±0.03a
	ZD-N	0.58±0.15a	0.28±0.14a	0.06±0.02a	0.01±0.00a	0.00±0.00a	0.02±0.01a	0.00±0.00a	0.00±0.00a	0.00±0.00a	0.00±0.00a	0.05±0.02a
Note: GG2-H: GG2 treated with glyphosate at the seedling stage with four leaves. GG2-N: GG2 without glyphosate treatment. ZD-N: ZD958 without glyphosate application. All values are given as mean ± SD, and the same letter means no significant difference between GG2-H, GG2-N and ZD-N at P < 0.05 according to the one-way ANOVA (n = 3).
