# Supplementary material for: Effects of cultivating biotech maize GG2 and glyphosate treatment on the rhizospheric microbial community structure
Source: aBIOTECH. 2025 Mar 12;6(2):174–88. doi: 10.1007/s42994-025-00205-8 (PMC12237839; doi:10.1007/s42994-025-00205-8)
Supplement: Supplementary file 9 — Supplementary file9 (XLSX 12 KB) [file 42994_2025_205_MOESM9_ESM.xlsx]

## Sheet: Table S5
Table S5 Comparative analysis of the relative abundance (×104) of AMF
Stage	Group	Funneliformis	Glomus	Rhizophagus	Corymbiglomus	Septoglomus	Kamienskia	Claroideoglomus	Dominikia	Sacculospora	Acaulospora	Diversispora	Racocetra
Preplant stage	GG2-H	1.92±1.66a	15.31±21.06a	0.00±0.00a	0.37±0.65a	5.82±6.19a	0.32±0.55a	4.27±2.45a	0.00±0.00a	1.01±0.91a	0.00±0.00a	0.00±0.00a	0.00±0.00a
	GG2-N	0.69±1.20a	3.73±4.44a	0.16±0.28a	2.19±3.25a	10.51±2.51a	0.00±0.00a	1.65±1.43a	0.00±0.00a	0.21±0.37a	0.00±0.00a	0.00±0.00a	0.00±0.00a
	ZD-N	0.00±0.00a	2.83±2.17a	2.67±2.81a	0.27±0.46a	8.59±13.92a	1.87±1.84a	4.96±5.81a	0.00±0.00a	0.00±0.00a	0.00±0.00a	0.00±0.00a	0.00±0.00a
Seedling stage (V3)	GG2-H	2.45±0.18a	6.40±3.76a	0.48±0.83a	0.00±0.00a	0.00±0.00a	0.00±0.00a	5.02±0.65a	0.00±0.00a	0.00±0.00a	0.00±0.00a	0.00±0.00a	0.00±0.00a
	GG2-N	0.59±0.51a	8.16±7.86a	1.55±2.68a	1.71±1.73a	1.87±3.23a	0.48±0.83a	2.77±0.33a	0.00±0.00a	0.64±0.64a	0.00±0.00a	0.00±0.00a	0.00±0.00a
	ZD-N	2.24±3.88a	2.13±3.70a	3.09±2.04a	1.97±1.76a	0.00±0.00a	0.00±0.00a	2.40±1.42a	0.00±0.00a	0.00±0.00a	0.59±1.02a	0.00±0.00a	0.00±0.00a
Seedling stage (V5)	GG2-H	43.27±20.15a	39.21±26.75a	22.89±31.56a	1.33±1.55a	8.22±14.23a	1.92±1.78a	20.01±5.19a	0.00±0.00a	0.00±0.00a	0.00±0.00a	0.00±0.00a	0.00±0.00a
	GG2-N	0.69±0.65a	5.12±4.72a	0.85±1.48a	1.71±0.88a	3.84±4.20a	0.27±0.46a	4.21±2.16a	0.00±0.00a	0.11±0.18a	0.11±0.18a	0.00±0.00a	0.00±0.00a
	ZD-N	2.45±1.63a	0.00±0.00a	1.71±2.96a	0.21±0.37a	1.28±2.22a	0.00±0.00a	10.67±7.67a	0.00±0.00a	0.00±0.00a	0.00±0.00a	0.00±0.00a	0.00±0.00a
Heading stage	GG2-H	7.04±4.72a	10.78±8.42a	1.76±2.15a	1.97±2.04a	19.95±15.42a	0.91±1.18a	7.20±1.42a	0.00±0.00a	0.11±0.18a	0.00±0.00a	0.00±0.00a	0.00±0.00a
	GG2-N	9.66±13.83a	9.39±5.54a	8.32±14.42a	1.60±0.42a	3.04±5.27a	0.48±0.83a	2.77±1.67a	0.00±0.00a	0.00±0.00a	0.11±0.18a	0.00±0.00a	0.00±0.00a
	ZD-N	1.97±1.71a	0.80±1.39a	0.00±0.00a	0.00±0.00a	1.49±2.59a	0.00±0.00a	2.13±1.85a	0.00±0.00a	0.00±0.00a	0.00±0.00a	0.00±0.00a	0.00±0.00a
Silking stage	GG2-H	9.23±3.49a	10.40±3.98a	4.05±3.75a	1.07±1.85a	6.40±6.48a	0.00±0.00a	5.98±1.54a	0.32±0.55a	0.00±0.00a	0.00±0.00a	0.00±0.00a	0.00±0.00a
	GG2-N	15.10±1.55a	31.48±18.52a	9.92±9.17a	1.17±2.03a	9.82±17.00a	2.72±2.99a	11.15±6.02a	0.00±0.00a	0.00±0.00a	0.00±0.00a	0.00±0.00a	0.00±0.00a
	ZD-N	14.78±19.55a	7.95±11.20a	4.21±3.67a	0.69±0.72a	10.62±7.86a	2.40±1.95a	4.75±3.13a	0.00±0.00a	0.00±0.00a	0.00±0.00a	0.00±0.00a	0.16±0.28a
Dough stage	GG2-H	0.64±0.73a	19.79±13.19a	1.60±2.77a	0.64±0.58a	2.13±3.70a	0.48±0.83a	0.32±0.55a	0.00±0.00a	1.07±1.33a	0.11±0.18a	0.00±0.00a	0.00±0.00a
	GG2-N	2.35±1.85a	15.21±12.85a	0.00±0.00a	3.31±5.73a	6.03±5.23a	0.00±0.00a	4.16±2.15a	0.00±0.00a	0.00±0.00a	0.00±0.00a	0.00±0.00a	0.00±0.00a
	ZD-N	0.00±0.00a	61.51±19.35a	27.85±46.58a	1.33±2.31a	13.44±5.20a	13.07±12.89a	1.71±1.58a	0.00±0.00a	0.00±0.00a	0.00±0.00a	0.00±0.00a	0.00±0.00a
Post harvest stage	GG2-H	0.00±0.00a	7.95±8.83a	4.59±7.95a	1.01±0.91a	5.34±4.84a	0.00±0.00a	1.76±0.58a	0.00±0.00a	0.32±0.55a	0.32±0.55a	0.00±0.00a	0.00±0.00a
	GG2-N	3.31±2.49a	44.71±65.23a	0.80±1.00a	28.76±37.18a	9.28±16.08a	0.00±0.00a	4.00±1.69a	0.00±0.00a	0.00±0.00a	0.00±0.00a	0.32±0.55a	0.00±0.00a
	ZD-N	2.77±4.26a	17.45±11.84a	2.51±4.34a	10.46±12.16a	4.96±8.59a	0.80±0.73a	3.20±1.73a	0.00±0.00a	0.00±0.00a	0.43±0.74a	0.00±0.00a	0.00±0.00a
Note: GG2-H: GG2 treated with glyphosate at the seedling stage with four leaves. GG2-N: GG2 without glyphosate treatment. ZD-N: ZD958 without glyphosate application. All values are given as mean ± SD, and the same letter means no significant difference between GG2-H, GG2-N and ZD-N at P < 0.05 according to the one-way ANOVA (n = 3).
