# Supplementary material for: Effects of cultivating biotech maize GG2 and glyphosate treatment on the rhizospheric microbial community structure
Source: aBIOTECH. 2025 Mar 12;6(2):174–88. doi: 10.1007/s42994-025-00205-8 (PMC12237839; doi:10.1007/s42994-025-00205-8)
Supplement: Supplementary file 10 — Supplementary file10 (XLSX 9 KB) [file 42994_2025_205_MOESM10_ESM.xlsx]

## Sheet: Table S6
Table S6 Primers used for PCR amplification
Primer	Sequence(5'-3')
338F	ACTCCTACGGGAGGCAGCA
806R	GGACTACHVGGGTWTCTAAT
ITS1F	CTTGGTCATTTAGAGGAAGTAA
ITS2	GCTGCGTTCTTCATCGATGC
